# Supplementary material for: The indica nitrate reductase gene OsNR2 allele enhances rice yield potential and nitrogen use efficiency
Source: Nat Commun. 2019 Nov 15;10:5207. doi: 10.1038/s41467-019-13110-8 (PMC6858341; doi:10.1038/s41467-019-13110-8)
Supplement: Supplementary file 4 — Supplementary Data 1 [file 41467_2019_13110_MOESM4_ESM.xls]

## Sheet: Sheet1
Supplementary Data 1. Nucleotide diversity of OsNR2 and 100 genes randomly selected from the japonica and indica genomes
Gene ID	Chromosome	Start position	End position	O.sativa indica π	O.sativa japonica π
OsNR2	2	32514002	32517028	0.00031	0.00075
LOC_Os01g01030	1	12648	15915	0.00088	0.00044
LOC_Os01g03010	1	1143557	1144497	0.00228	0.00053
LOC_Os01g03310	1	1338229	1339139	0.00418	0.00133
LOC_Os01g07040	1	3315002	3315609	0.0036	0.01405
LOC_Os01g08650	1	4306882	4309963	0.0005	0.00108
LOC_Os01g09090	1	4571784	4572218	0.00248	0.00132
LOC_Os01g16240	1	9195527	9198962	0.00163	0.00113
LOC_Os01g18160	1	10166261	10166626	0.00242	0.00326
LOC_Os01g23800	1	13389999	13392236	0.00448	0.00446
LOC_Os01g41030	1	23234635	23237672	0.00168	0.0015
LOC_Os01g47220	1	26984906	26986255	0.00037	0.00036
LOC_Os01g50030	1	28739987	28744762	0.00117	0.00181
LOC_Os01g53460	1	30712157	30713844	0.00254	0.00541
LOC_Os01g55170	1	31738055	31742794	0.00063	0.00079
LOC_Os01g57040	1	32946459	32946940	0.00297	0.00109
LOC_Os01g59520	1	34417077	34420330	0.00067	0.00142
LOC_Os01g65640	1	38106331	38107815	0.00704	0.00291
LOC_Os01g67320	1	39078556	39082141	0.00051	0.00128
LOC_Os01g71170	1	41179433	41180367	0.00071	0.0007
LOC_Os01g71450	1	41393464	41394297	0.00168	0.00036
LOC_Os01g72660	1	42160803	42161279	0.00157	0.0004
LOC_Os01g73470	1	42574827	42577818	0.00225	0.00108
LOC_Os01g74310	1	43049162	43058849	0.00084	0.00091
LOC_Os02g38200	2	23106931	23110390	0.00157	0.00152
LOC_Os02g52100	2	31886126	31892262	0.00074	0.0005
LOC_Os02g52350	2	32046208	32047210	0.0031	0.00763
LOC_Os02g52510	2	32125277	32134832	0.00024	0.00079
LOC_Os02g56170	2	34362301	34365534	0.00057	0.00112
LOC_Os02g57260	2	35080879	35085201	0.00187	0.00117
LOC_Os03g03340	3	1428208	1430440	0.001	0.00261
LOC_Os03g08270	3	4203312	4210305	0.00018	0.00026
LOC_Os03g08700	3	4482882	4489522	0.00087	0.00092
LOC_Os03g12220	3	6410571	6411572	0.00365	0.00061
LOC_Os03g24090	3	13675985	13677066	0.00437	0.01061
LOC_Os03g44544	3	25074641	25075898	0.00245	0.00281
LOC_Os03g59930	3	34105397	34105855	0.00308	0.0048
LOC_Os03g61930	3	35105143	35112533	0.0007	0.00028
LOC_Os04g05520	4	2787396	2793551	0.00156	0.00142
LOC_Os04g23689	4	13550612	13550970	0.01386	0.0051
LOC_Os04g31250	4	18695867	18696438	0.0031	0.00056
LOC_Os04g37800	4	22471090	22471464	0.01289	0.01281
LOC_Os04g38830	4	23088970	23091700	0.00018	0.00013
LOC_Os04g48530	4	28929773	28932034	0.0004	0.00041
LOC_Os04g49680	4	29624153	29625132	0.00046	0.00021
LOC_Os04g51640	4	30605827	30606831	0.00093	0.00592
LOC_Os04g59560	4	35422986	35426837	0.00065	0.00102
LOC_Os05g02770	5	997541	999371	0.00209	0.00292
LOC_Os05g07790	5	4195278	4200491	0.00082	0.00032
LOC_Os05g20400	5	11965843	11972004	0.00054	0.00034
LOC_Os05g49310	5	28296675	28298328	0.00108	0.00667
LOC_Os06g01170	6	131089	138360	0.00154	0.00091
LOC_Os06g04080	6	1691885	1694140	0.00161	0.00131
LOC_Os06g04310	6	1828169	1831736	0.00153	0.00081
LOC_Os06g08480	6	4167229	4183940	0.00116	0.00113
LOC_Os06g20300	6	11657554	11658561	0.00251	0.00668
LOC_Os06g29490	6	16910985	16916691	0.0016	0.00108
LOC_Os06g38380	6	22742844	22743215	0.01078	0.01059
LOC_Os06g40010	6	23795556	23796130	0.00232	0.00302
LOC_Os06g48680	6	29446623	29447535	0.00344	0.00209
LOC_Os06g51450	6	31161699	31169513	0.00019	0.00082
LOC_Os06g51530	6	31223501	31226586	0.00159	0.00127
LOC_Os07g04430	7	1960513	1964480	0.00192	0.00088
LOC_Os07g14960	7	8582755	8585072	0.00011	0.0001
LOC_Os07g03590	7	1437292	1438551	0.01369	0.00765
LOC_Os07g26570	7	15304520	15305129	0.00924	0.01258
LOC_Os07g27650	7	16145179	16145771	0.00123	0.00114
LOC_Os07g30960	7	18331755	18333958	0.0029	0.00231
LOC_Os07g39300	7	23527252	23535485	0.0012	0.0016
LOC_Os07g40460	7	24243946	24247474	0.00067	0.00059
LOC_Os07g41800	7	25039214	25043735	0.0003	0.00034
LOC_Os07g43190	7	25886858	25887268	0.00132	0.0021
LOC_Os08g24870	8	15048179	15054334	0.00067	0.00068
LOC_Os08g27676	8	16868143	16868607	0.00456	0.00211
LOC_Os08g33120	8	20578712	20583496	0.00183	0.00107
LOC_Os08g44010	8	27703403	27707248	0.0005	0.00036
LOC_Os09g09944	9	5403280	5404107	0.01383	0.00975
LOC_Os09g32660	9	19478653	19482093	0.00109	0.00084
LOC_Os09g39200	9	22513506	22517201	0.00073	0.00057
LOC_Os10g06800	10	3537913	3538890	0.01021	0.00837
LOC_Os10g10160	10	5570890	5574176	0.00656	0.00741
LOC_Os10g12750	10	7114764	7116172	0.001	0.00081
LOC_Os10g20020	10	10038518	10045242	0.00148	0.00144
LOC_Os10g20550	10	10357811	10358532	0.00201	0.00043
LOC_Os10g31620	10	16567199	16567762	0.00507	0.00965
LOC_Os10g34970	10	18661549	18663171	0.00043	0.00371
LOC_Os10g41970	10	22568902	22573486	0.00128	0.00113
LOC_Os10g42270	10	22759152	22761111	0.00077	0.0005
LOC_Os10g42404	10	22825006	22825230	0.00549	0.00137
LOC_Os10g43060	10	23192342	23195088	0.00035	0.00059
LOC_Os11g04760	11	2027808	2029115	0.00106	0.00096
LOC_Os11g05310	11	2351077	2352007	0.00357	0.00166
LOC_Os11g12380	11	6918442	6918965	0.00955	0.01171
LOC_Os11g24600	11	14038349	14038999	0.00994	0.00656
LOC_Os11g34560	11	20237309	20237617	0.00395	0.00659
LOC_Os11g37510	11	22139918	22143879	0.00164	0.00182
LOC_Os11g38630	11	22900684	22908302	0.00151	0.00371
LOC_Os11g40830	11	24431924	24435303	0.00684	0.00674
LOC_Os11g45800	11	27715402	27715668	0.00297	0.00201
LOC_Os12g16610	12	9503955	9504613	0.00253	0.00308
LOC_Os12g27920	12	16457449	16458388	0.00755	0.00628
Mean				0.0028	0.00282
