# Supplementary material for: The indica nitrate reductase gene OsNR2 allele enhances rice yield potential and nitrogen use efficiency
Source: Nat Commun. 2019 Nov 15;10:5207. doi: 10.1038/s41467-019-13110-8 (PMC6858341; doi:10.1038/s41467-019-13110-8)
Supplement: Supplementary file 8 — Source Data [file 41467_2019_13110_MOESM8_ESM.xls]

## Sheet: Figure 1d
Figure 1d. Leaf OsNR2 mRNA abundance of Nipponbare, 9311, transgenic Nipponbare with 9311 OsNR2 allele driven by the 9311 OsNR2 promoter or of OsNR2 RNAi
OsNR2 relative expression	Nipponbare	OsNR2-9311-1	OsNR2-9311-2	OsNR2-RNAi-1	OsNR2-RNAi-2	9311
	1.05	2.04048	2.23864	0.0522135	0.0163802	0.945252
	1.04487	1.89279	2.22392	0.0454996	0.0257782	0.883098
	0.905129	2.23334	2.53048	0.0508953	0.064295	0.931466
mean	1	2.05554	2.33101	0.0495361	0.0354845	0.919939
s.d.	0.0822005	0.170772	0.1729	0.00355734	0.0253893	0.0326413
p value		0.00279815	0.00154362	0.0024452	0.00112361	0.22787

## Sheet: Figure 1e
Figure 1e. Leaf NR active activity of Nipponbare, 9311, transgenic Nipponbare with 9311 OsNR2 allele driven by the 9311 OsNR2 promoter or of OsNR2 RNAi
NR active activity (ug g-1 FW h-1)	Nipponbare	OsNR2-9311-1	OsNR2-9311-2	OsNR2-RNAi-1	OsNR2-RNAi-2	9311
	7.78443	14.1652	14.5298	3.87285	2.78443	17.6317
	6.93195	13.1879	16.6755	3.19159	2.53225	17.3409
	8.34501	15.1015	15.8752	2.86257	2.34824	18.5047
mean	7.68713	14.1515	15.6935	3.309	2.55497	17.8258
s.d.	0.711539	0.95687	1.08435	0.515275	0.218979	0.605675
p value		0.00104038	0.000910799	0.00148598	0.00355468	5.6844e-05
p value is generated from t-test compared with Nipponbare.

## Sheet: Figure 1f
Figure 1f. 15NO3- uptake activity of roots of Nipponbare, 9311, transgenic Nipponbare with 9311 OsNR2 allele driven by the 9311 OsNR2 promoter or of OsNR2 RNAi exposed to 1.25 mM 15NO3-
15N (mM g-1 root h-1)	Nipponbare	OsNR2-9311-1	OsNR2-9311-2	OsNR2-RNAi-1	OsNR2-RNAi-2	9311
	0.101264	0.290716	0.227527	0.073837	0.0685648	0.490286
	0.104504	0.245179	0.239644	0.0739587	0.0699599	0.414517
	0.0980286	0.32892	0.212199	0.08233	0.0656801	0.419394
mean	0.101265	0.288271	0.226457	0.0767086	0.0680683	0.441399
s.d.	0.00323778	0.0419239	0.0137536	0.00486868	0.00218271	0.0424077
p value		0.0158942	0.00268183	0.00319438	0.000280727	0.00493819
p value is generated from t-test compared with Nipponbare.

## Sheet: Figures 2c
Figure 2c. Detection with anti:GST antibody of OsNR2-GST fusion proteins extracted from E. coli and purified on a GST-sefinoseTM column

## Sheet: Figure 2d
Figure 2d. NR activity of purified extracts from E. coli and purified on a GST-sefinoseTM column
NR activity (ug mg-1 protein h-1)-NADPH	OsNR2-1111	OsNR2-2222	OsNR2-2111	OsNR2-1211	OsNR2-1121	OsNR2-1112
	2.89393	16.6245	6.03568	4.91092	11.2122	11.496
	1.50201	14.1233	2.99776	3.62658	5.51054	12.5451
	3.1093	15.1273	6.16453	10.2821	7.72246	13.1465
mean	2.50175	15.2917	5.06599	6.27321	8.1484	12.3959
s.d.	0.872472	1.25867	1.7923	3.53072	2.87459	0.83528
p value		0.000272391	0.115345	0.200442	0.0659974	0.000145017
p value is generated from t-test compared with OsNR2-1111.

## Sheet: Figure 3b
Figure 3b. ClO3- resistance assay and OsNR2 sequence analysis of 199 rice varieties
Accession	Group	SNP437	SNP743	SNP2704/2692	InDel2194	CR (%)*	s.d. (%)	Haplotype
9311	Indica	G	C	T	9	49.1	3.7	9311
B051	Indica	G	C	T	9	54.2	8.5	9311
B052	Indica	G	C	T	9	53.3	6.1	9311
B062	Indica	G	C	T	9	55.5	3.5	9311
B076	Indica	G	C	T	9	53.5	5.6	9311
B108	Indica	G	C	T	9	43.4	4.3	9311
B130	Indica	G	C	T	9	55.5	4.4	9311
B147	Indica	G	C	T	9	54.7	5.1	9311
B151	Indica	G	C	T	9	41.9	3.5	9311
B157	Indica	G	C	T	9	49.1	6.3	9311
B159	Indica	G	C	T	9	53.7	4.9	9311
B163	Indica	G	C	T	9	53.8	3.5	9311
B180	Indica	G	C	T	9	54.8	3.2	9311
B198	Indica	G	C	T	9	53	8.7	9311
B208	Indica	G	C	T	9	48.8	2.3	9311
B214	Indica	G	C	T	N	55.1	3.2	9311
B232	Indica	G	C	T	9	46.3	2	9311
B253	Indica	G	C	T	9	43.4	2.5	9311
B254	Indica	G	C	T	9	53.7	2.6	9311
CX100	Indica	G	C	T	9	24.1	8.2	9311
CX119	Indica	G	C	T	9	42.7	4.3	9311
CX121	Indica	G	C	T	9	43	2.2	9311
CX124	Indica	G	C	T	9	49.2	8	9311
CX134	Indica	G	C	T	9	28.7	10.1	9311
CX145	Indica	G	C	T	9	51.5	8.1	9311
CX147	Indica	G	C	T	H	53.8	6.2	9311
CX17	Indica	G	C	T	9	47.2	2.8	9311
CX206	Indica	G	C	T	9	43.3	3.4	9311
CX207	Indica	G	C	T	9	50.8	4.8	9311
CX218	Indica	G	C	T	9	41.6	4	9311
CX219	Indica	G	C	T	9	48.8	5.7	9311
CX226	Indica	G	C	T	9	44.8	6.2	9311
CX235	Indica	G	C	T	9	51.5	7.3	9311
CX240	Indica	G	C	T	9	48.7	1.9	9311
CX267	Indica	G	C	T	9	43.9	2.1	9311
CX270	Indica	G	C	T	9	51.2	10.9	9311
CX276	Indica	G	C	T	9	45.8	2.1	9311
CX278	Indica	G	C	T	9	41.3	3.5	9311
CX296	Indica	G	C	T	9	47.7	2.4	9311
CX2	Indica	G	C	T	9	52.3	10.3	9311
CX313	Indica	G	C	T	9	53.1	3.2	9311
CX340	Indica	G	C	T	9	47.1	5.3	9311
CX341	Indica	G	C	T	9	42.2	2.4	9311
CX343	Indica	G	C	T	9	53.5	7.9	9311
CX348	Indica	G	C	T	9	45.1	11.1	9311
CX357	Indica	G	C	T	9	42.5	5.8	9311
CX358	Indica	G	C	T	9	53.1	6.7	9311
CX35	Indica	G	C	T	9	53.1	6.3	9311
CX361	Indica	G	C	T	9	41.6	4.5	9311
CX364	Indica	G	C	T	9	51.7	7.5	9311
CX366	Indica	G	C	T	9	43.7	12	9311
CX387	Indica	G	C	T	9	47.9	5.8	9311
CX393	Indica	G	C	T	9	49.9	2.7	9311
CX399	Indica	G	C	T	9	53.9	7.8	9311
CX43	Indica	G	C	T	9	44.6	7.8	9311
CX542	Indica	G	C	T	9	37.8	2.7	9311
CX70	Indica	G	C	T	9	50.7	7.5	9311
CX76	Indica	G	C	T	9	46.5	5.7	9311
CX79	Indica	G	C	T	9	48.8	3.3	9311
CX82	Indica	G	C	T	9	44.8	2.2	9311
CX83	Indica	G	C	T	9	48.9	5.1	9311
CX84	Indica	G	C	T	9	51.3	4.9	9311
CX85	Indica	G	C	T	9	47.3	6	9311
CX90	Indica	G	C	T	9	48.8	8.3	9311
CX92	Indica	G	C	T	9	54.3	2.6	9311
CX93	Indica	G	C	T	9	47.6	2.2	9311
IRIS_313-10001	Indica	G	C	T	9	43	4.5	9311
IRIS_313-10103	Indica	G	C	T	9	41.9	3.7	9311
IRIS_313-10167	Indica	G	C	T	9	49	1.8	9311
IRIS_313-10211	Indica	G	C	T	N	42.7	2.4	9311
IRIS_313-10257	Indica	G	C	T	9	53.6	7.1	9311
IRIS_313-10287	Indica	G	C	T	9	52.4	6.5	9311
IRIS_313-10318	Indica	G	C	T	9	45.5	8.8	9311
IRIS_313-10360	Indica	G	C	T	9	48.6	5.3	9311
IRIS_313-10366	Indica	G	C	T	9	48.7	2.8	9311
IRIS_313-10394	Indica	G	C	T	9	52.5	2.5	9311
IRIS_313-10397	Indica	G	C	T	N	49.3	5.4	9311
IRIS_313-10402	Indica	G	C	T	9	48.2	3	9311
IRIS_313-10403	Indica	G	C	T	N	49.6	5.1	9311
IRIS_313-10404	Indica	G	C	T	9	54.5	4.8	9311
IRIS_313-10450	Indica	G	C	T	9	43.6	2.8	9311
IRIS_313-10502	Indica	G	C	T	9	43.5	4.9	9311
IRIS_313-10504	Indica	G	C	T	9	54.8	3.8	9311
IRIS_313-10662	Indica	G	C	T	9	53.6	4	9311
IRIS_313-10716	Indica	G	C	T	9	54.4	2.8	9311
IRIS_313-10721	Indica	G	C	T	9	52.5	2.3	9311
IRIS_313-10928	Indica	G	C	T	9	42.4	2.8	9311
IRIS_313-10966	Indica	G	C	T	9	51.9	7.3	9311
IRIS_313-10968	Indica	G	C	T	9	42.5	2.5	9311
IRIS_313-11071	Indica	G	C	T	9	39.6	4.4	9311
IRIS_313-11122	Indica	G	C	T	9	55.2	5.9	9311
IRIS_313-11143	Indica	G	C	T	9	42.9	2.3	9311
IRIS_313-11176	Indica	G	C	T	9	55.4	5	9311
IRIS_313-11237	Indica	G	C	T	9	53.8	5.5	9311
IRIS_313-11239	Indica	G	C	T	9	55.3	2.6	9311
IRIS_313-11240	Indica	G	C	T	9	55.2	9.9	9311
IRIS_313-11245	Indica	G	C	T	9	50.3	3.6	9311
IRIS_313-11260	Indica	G	C	T	9	45.6	5	9311
IRIS_313-11303	Indica	G	C	T	9	48.4	5	9311
IRIS_313-11357	Indica	G	C	T	9	51.9	5.5	9311
IRIS_313-11431	Indica	G	C	T	9	45	3.2	9311
IRIS_313-11452	Indica	G	C	T	9	48.4	2	9311
IRIS_313-11624	Indica	G	C	T	9	48.6	1.8	9311
IRIS_313-11645	Indica	G	C	T	9	41.9	3.4	9311
IRIS_313-11714	Indica	G	C	T	9	55.1	3.2	9311
IRIS_313-11750	Indica	G	C	T	9	47.7	2.6	9311
IRIS_313-11784	Indica	G	C	T	9	54	3	9311
IRIS_313-11797	Indica	G	C	T	9	42.4	2.4	9311
IRIS_313-11809	Indica	G	C	T	9	50.7	5.3	9311
IRIS_313-11858	Indica	G	C	T	9	54.8	3.9	9311
IRIS_313-11868	Indica	G	C	T	9	42.5	4	9311
IRIS_313-11871	Indica	G	C	T	9	44.1	4.3	9311
IRIS_313-11881	Indica	G	C	T	9	55.1	6.4	9311
IRIS_313-11884	Indica	G	C	T	9	42.4	4	9311
IRIS_313-11887	Indica	G	C	T	9	54.2	7	9311
IRIS_313-11909	Indica	G	C	T	9	53.3	4.6	9311
IRIS_313-11941	Indica	G	C	T	9	55.3	8.5	9311
IRIS_313-11960	Indica	G	C	T	9	55.2	5.3	9311
IRIS_313-11965	Indica	G	C	T	9	50.8	3.1	9311
IRIS_313-11979	Indica	G	C	T	9	55.5	4	9311
IRIS_313-12024	Indica	G	C	T	9	53.7	5.4	9311
IRIS_313-12053	Indica	G	C	T	9	54.4	4.1	9311
IRIS_313-12135	Indica	G	C	T	9	52.7	3	9311
IRIS_313-12355	Indica	G	C	T	9	54.7	5.4	9311
IRIS_313-15900	Indica	G	C	T	9	55.2	2.4	9311
IRIS_313-7665	Indica	G	C	T	9	52.4	3.1	9311
IRIS_313-7668	Indica	G	C	T	9	49.2	2.7	9311
IRIS_313-7691	Indica	G	C	T	9	48	3.6	9311
IRIS_313-7698	Indica	G	C	T	9	54.5	5.7	9311
IRIS_313-7773	Indica	G	C	T	9	42.2	1.9	9311
IRIS_313-7807	Indica	G	C	T	9	47.6	2.5	9311
IRIS_313-7808	Indica	G	C	T	9	55.5	4.5	9311
IRIS_313-7820	Indica	G	C	T	9	50.5	4.2	9311
IRIS_313-8216	Indica	T	T	A	N	76	7.7	Nipponbare
IRIS_313-8341	Indica	G	C	T	9	48.5	2.4	9311
IRIS_313-8453	Indica	G	C	T	9	43.2	10.7	9311
IRIS_313-8559	Indica	G	C	T	9	51	5	9311
IRIS_313-8645	Indica	G	C	T	9	39.6	3.1	9311
IRIS_313-8988	Indica	G	C	T	9	55.4	3.7	9311
IRIS_313-9032	Indica	G	C	T	9	55.2	3.2	9311
IRIS_313-9227	Indica	G	C	T	9	48.2	2.4	9311
IRIS_313-9388	Indica	G	C	T	9	44	9.5	9311
IRIS_313-9482	Indica	G	C	T	9	46.8	2.4	9311
IRIS_313-9555	Indica	G	C	T	9	38.8	1.7	9311
IRIS_313-9604	Indica	G	C	T	9	48.2	3.5	9311
IRIS_313-9706	Indica	G	C	T	9	55	3	9311
IRIS_313-9778	Indica	G	C	T	9	51.2	7.2	9311
IRIS_313-9822	Indica	G	C	T	9	49.3	3.2	9311
Nipponbare	Temperate japonica	T	T	A	N	76.1	6	Nipponbare
IRIS_313-10067	Japonica	T	T	A	N	67.1	5.1	Nipponbare
IRIS_313-10071	Japonica	T	T	A	N	73.6	16	Nipponbare
IRIS_313-10074	Japonica	T	T	A	N	81.8	14.1	Nipponbare
IRIS_313-10080	Japonica	T	T	A	H	64.7	6.2	Nipponbare
IRIS_313-10082	Japonica	T	T	A	N	68.4	11.4	Nipponbare
B110	Temperate japonica	T	T	T	H	49.5	8.7	9311
B199	Temperate japonica	T	T	A	N	81.3	8.7	Nipponbare
B204	Temperate japonica	T	T	A	N	81.5	16.4	Nipponbare
B215	Temperate japonica	T	T	A	9	77.1	13.9	Nipponbare
B236	Temperate japonica	T	T	A	N	69.2	10.8	Nipponbare
B263	Temperate japonica	T	T	A	N	67.8	10.3	Nipponbare
B269	Temperate japonica	G	C	A	N	66.9	4.4	Nipponbare
IRIS_313-10014	Temperate japonica	T	T	A	N	63.9	5.3	Nipponbare
IRIS_313-10097	Temperate japonica	T	T	A	N	74.4	14.5	Nipponbare
IRIS_313-10379	Temperate japonica	T	T	A	N	85.7	5.3	Nipponbare
IRIS_313-10430	Temperate japonica	T	T	A	N	78.7	13.6	Nipponbare
IRIS_313-11577	Temperate japonica	G	C	T	N	48.5	3.7	9311
IRIS_313-11580	Temperate japonica	G	C	T	9	53.9	2.7	9311
IRIS_313-11747	Temperate japonica	G	C	T	9	49.8	6.7	9311
IRIS_313-12217	Temperate japonica	T	T	A	N	72.2	5.2	Nipponbare
IRIS_313-7719	Temperate japonica	G	C	T	9	55	3.1	9311
IRIS_313-8023	Temperate japonica	T	T	A	N	63.9	5.7	Nipponbare
IRIS_313-8111	Temperate japonica	T	T	A	N	96.7	1.6	Nipponbare
IRIS_313-8136	Temperate japonica	T	T	A	N	67	4.4	Nipponbare
IRIS_313-8141	Temperate japonica	T	T	A	N	92	6.4	Nipponbare
IRIS_313-8145	Temperate japonica	T	T	A	N	68.3	10.3	Nipponbare
IRIS_313-8149	Temperate japonica	T	T	A	N	65.6	8.1	Nipponbare
IRIS_313-8151	Temperate japonica	T	T	A	N	65.1	5.7	Nipponbare
IRIS_313-8161	Temperate japonica	G	C	T	9	50.4	3.4	9311
IRIS_313-8166	Temperate japonica	T	T	A	N	73.6	15.7	Nipponbare
IRIS_313-9002	Temperate japonica	T	T	A	N	63.9	4.8	Nipponbare
IRIS_313-9233	Temperate japonica	G	C	T	N	54.3	1.8	9311
IRIS_313-9379	Temperate japonica	T	T	A	N	67.9	4.9	Nipponbare
IRIS_313-9410	Temperate japonica	T	T	A	N	63.6	3.9	Nipponbare
IRIS_313-9463	Temperate japonica	T	T	A	N	79.6	18	Nipponbare
IRIS_313-9468	Temperate japonica	T	T	A	N	78.1	10.9	Nipponbare
IRIS_313-9491	Temperate japonica	T	T	A	9	65.5	6.9	Nipponbare
B190	Tropical japonica	T	T	A	9	65.3	3.9	Nipponbare
IRIS_313-11156	Tropical japonica	T	T	A	N	63.9	4	Nipponbare
IRIS_313-11195	Tropical japonica	T	T	A	9	73.2	14.9	Nipponbare
IRIS_313-15905	Tropical japonica	T	T	A	N	67.4	6.2	Nipponbare
IRIS_313-7866	Tropical japonica	T	T	A	N	64.7	9	Nipponbare
IRIS_313-7907	Tropical japonica	T	T	A	N	77.9	5.2	Nipponbare
IRIS_313-8072	Tropical japonica	T	T	A	N	70.6	8.1	Nipponbare
IRIS_313-8073	Tropical japonica	G	C	T	9	41.6	4.7	9311
IRIS_313-8124	Tropical japonica	T	T	A	N	89.5	9.8	Nipponbare
IRIS_313-8170	Tropical japonica	T	T	A	N	70.4	8.1	Nipponbare
IRIS_313-8400	Tropical japonica	T	T	A	N	65.1	5	Nipponbare
IRIS_313-8434	Tropical japonica	T	T	A	N	65.3	14.3	Nipponbare
IRIS_313-9789	Tropical japonica	T	T	A	N	64.6	9.1	Nipponbare
* n=6.

## Sheet: Figure 4a
Figure 4a. Effective tiller number of Nipponbare, 9311, transgenic Nipponbare with 9311 OsNR2 allele driven by the 9311 OsNR2 promoter or of OsNR2 RNAi in HZ and HN
Tiller number per plant-HZ	Nipponbare	OsNR2-9311-1	OsNR2-9311-2	OsNR2-RNAi-1	OsNR2-RNAi-2	9311	Tiller number per plant-HN	Nipponbare	OsNR2-9311-1	OsNR2-9311-2	OsNR2-RNAi-1	OsNR2-RNAi-2	9311
	10	12	11	8	8	8		10	15	14	6	9	10
	8	13	13	7	8	8		11	15	14	9	8	10
	10	14	13	9	9	10		11	16	16	9	8	11
	11	14	16	9	9	9		11	16	17	7	6	10
	8	13	16	8	6	12		12	14	17	9	6	12
	10	14	15	7	8	11		13	14	16	7	8	12
mean	9.5	13.3333	14	8	8	9.66667	mean	11.3333	15	15.6667	7.83333	7.5	10.8333
s.d.	1.22474	0.816497	2	0.894427	1.09545	1.63299	s.d.	1.0328	0.894427	1.36626	1.32916	1.22474	0.983192
p value		0.000148074	0.00140071	0.0380128	0.0496471	0.845798	p value		6.90393e-05	0.00013824	0.000563924	0.000177848	0.41056
p value is generated from t-test compared with Nipponbare in HZ or HN.

## Sheet: Figure 4b
Figure 4b. Yield per plant of Nipponbare, 9311, transgenic Nipponbare with 9311 OsNR2 allele driven by the 9311 OsNR2 promoter or of OsNR2 RNAi in HZ and HN
Yield per plant (g)-HZ	Nipponbare	OsNR2-9311-1	OsNR2-9311-2	OsNR2-RNAi-1	OsNR2-RNAi-2	9311	Yield per plant (g)-HN	Nipponbare	OsNR2-9311-1	OsNR2-9311-2	OsNR2-RNAi-1	OsNR2-RNAi-2	9311
	18.083	21.098	19.45	11.973	15.557	29.533		18.75	25.6249	22.5992	13.09	15.07	23.5
	16.199	20.906	22.364	10.902	12.37	25.44		19.12	26.38	22.59	14.7444	14.54	23
	18.603	21.562	25.921	14.545	16.693	30.92		19.3	21.15	22.91	15.2947	14.69	23.847
	19.116	21.927	25.893	15.615	15.783	30.243		19.33	23.44	27.15	14.0135	13.7	22.368
	15.737	21.871	26.804	14.079	13.003	29.452		20.66	24.45	22.1233	15.6267	13.81	24.887
	18.387	21.938	25.714	13.502	17.202	27.747		21.5	23.18	27.95	13.66	15.17	24.31
mean	17.6875	21.5503	24.3577	13.436	15.1013	28.8892	mean	19.7767	24.0375	24.2204	14.4049	14.4967	23.652
s.d.	1.38163	0.450532	2.85255	1.72958	1.97391	1.99448	s.d.	1.06416	1.87656	2.6036	0.983542	0.620892	0.904774
p value		0.000604346	0.001195	0.000951573	0.0275172	1.39986e-06	p value		0.00133152	0.00682128	3.98979e-06	5.62809e-06	5.39869e-05
p value is generated from t-test compared with Nipponbare in HZ or HN.

## Sheet: Figure 4c
Figure 4c. Yield per plot of Nipponbare, transgenic Nipponbare with 9311 OsNR2 allele driven by the 9311 OsNR2 promoter or of OsNR2 RNAi in HZ and HN
Yield per plot (kg)-HZ	Nipponbare	OsNR2-9311-1	OsNR2-9311-2	OsNR2-RNAi-1	OsNR2-RNAi-2	Yield per plot (kg)-HN	Nipponbare	OsNR2-9311-1	OsNR2-9311-2	OsNR2-RNAi-1	OsNR2-RNAi-2
	0.884661	1.23824	1.2528	0.554055	0.5863		1.0125	1.38375	1.22036	0.70686	0.81378
	0.840813	1.1484	1.31268	0.556917	0.620206		1.03248	1.42452	1.21986	0.796195	0.78516
mean	0.862737	1.19332	1.28274	0.555486	0.603253	mean	1.02249	1.40413	1.22011	0.751528	0.79947
s.d.	0.0310054	0.0635298	0.042339	0.00202364	0.0239746	s.d.	0.014128	0.0288311	0.000351412	0.0631694	0.0202374
p value		0.046792	0.0104436	0.0445087	0.0136034	p value		0.0121665	0.032054	0.091048	0.00915999

## Sheet: Figure 4d
Figure 4d. NR active activity of EV, transgenic Nipponbare expressing 9311 OsNR2 allele or Nipponbare OsNR2 allele driven by CaMV 35S promoter
NR active activity (ug g-1 FW h-1)	Nipponbare	OsNR2-9311-1	OsNR2-9311-2	OsNR2-RNAi-1	OsNR2-RNAi-2
	9.50479	10.515	8.88452	14.8679	17.4286
	9.30633	8.62282	9.88976	15.9761	16.7847
	9.17052	10.2812	10.2774	15.8679	15.541
mean	9.32721	9.80633	9.6839	15.5706	16.5848
s.d.	0.168111	1.03159	0.718904	0.610961	0.959538
p value		0.506799	0.483186	0.00179139	0.00471762
p value is generated from t-test compared with Nipponbare.

[truncated: 30 more sheets: Figure 4e, Figure 4f, Figure 4g, Figure 4h, Figure 4i, Figure 4j, Figure 5a, Figure 5b, Figure 5c, Figure 5d, Figure 5e, Figure 5f, Figure 5g, Figure 5h, Supplementary Fig. 2a, Supplementary Fig. 2b, Supplementary Fig. 2c, Supplementary Fig. 2d, Supplementary Fig. 5, Supplementary Fig. 6a …]
